# Supplementary material for: Problematic Internet Use: Measurement and Structural Invariance Across Sex and Academic Year Cohorts
Source: Eur J Investig Health Psychol Educ. 2025 Jul 22;15(8):145. doi: 10.3390/ejihpe15080145 (PMC12385649; doi:10.3390/ejihpe15080145)
Supplement: Supplementary file 1 [file ejihpe-15-00145-s001.zip]

Archive with 1 entries (1 files):
- ejihpe-3726144-supplementary.pdf
